# Supplementary material for: Off Target, but Sequence-Specific, shRNA-Associated Trans-Activation of Promoter Reporters in Transient Transfection Assays
Source: PLoS One. 2016 Dec 15;11(12):e0167867. doi: 10.1371/journal.pone.0167867 (PMC5158200; doi:10.1371/journal.pone.0167867)
Supplement: S1 Table — HEK293 cells were transfected with the CRX and NRL expression vectors with or without shPIAS2_49. Fifteen and forty-eight hours post-transfection, the cells were collected to extract total RNA. Microarray analysis was performed as described in the Materials and Methods. DEG, differentially expressed gene; FC, fold change. (XLSX) [file pone.0167867.s001.xlsx]

## Sheet: Sheet1
S1 Table. List of genes whose expressions are altered by shRNA transfection.
DEG (p < 0.1 and |FC| > log2(1.25))		CRX+NRL+shPias2 vs. CRX+NRL
Gene symbol	Gene association	p-value (paired t-test)	FC
/IFNA4/	/interferon, alpha 4/	0.096619	1.30753
/LCE1D/	/late cornified envelope 1D/	0.0102079	1.30208
/LYRM5/	/LYR motif containing 5/	0.0261163	0.785575
/C20orf74/	/chromosome 20 open reading frame 74/	0.0226727	0.74714
/ST8SIA2/	/ST8 alpha-N-acetyl-neuraminide alpha-2,8-sialyltransferase 2/	0.0444157	0.72623
/ZNF121/	/zinc finger protein 121/	0.0712592	0.69553
/TNAP/	/TRAFs and NIK-associated protein/	0.0392345	0.69489
/SCT/	/secretin/	0.0204192	0.6838
/TAS2R20/	/taste receptor, type 2, member 20/	0.00920838	0.632885
/TAS2R10/	/taste receptor, type 2, member 10/	0.0207358	0.629925
/DEXI/	/Dexi homolog (mouse)/	0.0301418	0.618905
/KDELR3/	/KDEL (Lys-Asp-Glu-Leu) endoplasmic reticulum protein retention receptor 3/	0.00605089	0.612835
/GLTSCR2/	/glioma tumor suppressor candidate region gene 2/	0.0782611	0.611265
/SUMO2/	/SMT3 suppressor of mif two 3 homolog 2 (S. cerevisiae)/	0.0881873	0.607565
/ERP29/	/endoplasmic reticulum protein 29/	0.0742818	0.60044
/TMEM167A/	/transmembrane protein 167A/	0.079818	0.58831
/CNN2/	/calponin 2/	0.0424882	0.585805
/HIF1AN/	/hypoxia inducible factor 1, alpha subunit inhibitor/	0.0719112	0.5647
/ZDHHC12/	/zinc finger, DHHC-type containing 12/	0.0977833	0.56415
/POP4/	/processing of precursor 4, ribonuclease P/MRP subunit (S. cerevisiae)/	0.018902	0.56128
/PLIN2/	/perilipin 2/	0.0276208	0.55443
/METT5D1/	/methyltransferase 5 domain containing 1/	0.0333908	0.529255
/IFIT1/	/interferon-induced protein with tetratricopeptide repeats 1/	0.0918948	0.50021
/HYLS1/	/hydrolethalus syndrome 1/	0.01538	0.479855
/HDHD3/	/haloacid dehalogenase-like hydrolase domain containing 3/	0.0724424	0.477355
/ZFAND6/	/zinc finger, AN1-type domain 6/	0.0296624	0.469145
/OR51S1/	/olfactory receptor, family 51, subfamily S, member 1/	0.00933393	0.468875
/TAS2R9/	/taste receptor, type 2, member 9/	0.0897141	0.467
/NIPAL2/	/NIPA-like domain containing 2/	0.0536271	0.46283
/RRAGB/	/Ras-related GTP binding B/	0.0369534	0.45688
/SLC44A2/	/solute carrier family 44, member 2/	0.0584363	0.454915
/C11orf70/	/chromosome 11 open reading frame 70/	0.0898134	0.44479
/GPRASP2/	/G protein-coupled receptor associated sorting protein 2/	0.0672479	0.440405
/FOLH1/	/folate hydrolase (prostate-specific membrane antigen) 1/	0.0625818	0.438395
/CTU1/	/cytosolic thiouridylase subunit 1 homolog (S. pombe)/	0.0787697	0.433035
/IRAK4/	/interleukin-1 receptor-associated kinase 4/	0.080622	0.430365
/TATDN1/	/TatD DNase domain containing 1/	0.0721421	0.429275
/KATNAL1/	/katanin p60 subunit A-like 1/	0.0917025	0.429195
/FAM192A/	/family with sequence similarity 192, member A/	0.00517397	0.428795
/SLC1A5/	/solute carrier family 1 (neutral amino acid transporter), member 5/	0.0187904	0.424225
/ZNF532/	/zinc finger protein 532/	0.0339708	0.423595
/OR4A16/	/olfactory receptor, family 4, subfamily A, member 16/	0.0141555	0.42358
/DNASE2/	/deoxyribonuclease II, lysosomal/	0.060175	0.417435
/KCTD11/	/potassium channel tetramerisation domain containing 11/	0.0333585	0.417275
/PCSK1N/	/proprotein convertase subtilisin/kexin type 1 inhibitor/	0.0089503	0.414295
/NXT2/	/nuclear transport factor 2-like export factor 2/	0.0241238	0.413725
/IFIT5/	/interferon-induced protein with tetratricopeptide repeats 5/	0.0939364	0.41141
/APOBEC3C/	/apolipoprotein B mRNA editing enzyme, catalytic polypeptide-like 3C/	0.0497422	0.40897
/BLCAP/	/bladder cancer associated protein/	0.0445028	0.408675
/SEPT3/	/septin 3/	0.014054	0.40671
/RBM12B/	/RNA binding motif protein 12B/	0.0474564	0.406185
/SMCR8/	/Smith-Magenis syndrome chromosome region, candidate 8/	0.0731014	0.40066
/IFI27L1/	/interferon, alpha-inducible protein 27-like 1/	0.0382915	0.3987
/TM7SF3/	/transmembrane 7 superfamily member 3/	0.0181299	0.398615
/TBC1D16/	/TBC1 domain family, member 16/	0.043188	0.39827
/USP6NL/	/USP6 N-terminal like/	0.0373985	0.395575
/VAC14/	/Vac14 homolog (S. cerevisiae)/	0.0358886	0.39551
/EIF1AD/	/eukaryotic translation initiation factor 1A domain containing/	0.0455299	0.393005
/MFSD5/	/major facilitator superfamily domain containing 5/	0.0433333	0.39165
/TMEM133/	/transmembrane protein 133/	0.0970551	0.390085
/RP2/	/retinitis pigmentosa 2 (X-linked recessive)/	0.0944982	0.389635
/DHRS7B/	/dehydrogenase/reductase (SDR family) member 7B/	0.0555028	0.38865
/GTF2F2/	/general transcription factor IIF, polypeptide 2, 30kDa/	0.0474311	0.38356
/SWAP70/	/SWAP switching B-cell complex 70kDa subunit/	0.0864075	0.383215
/ADH1C/	/alcohol dehydrogenase 1C (class I), gamma polypeptide/	0.0497931	0.38099
/LRRN1/	/leucine rich repeat neuronal 1/	0.0674852	0.37912
/DOK2/	/docking protein 2, 56kDa/	0.000512502	0.378865
/C9orf78/	/chromosome 9 open reading frame 78/	0.058994	0.37672
/RLN2/	/relaxin 2/	0.0720097	0.37448
/WBP4/	/WW domain binding protein 4 (formin binding protein 21)/	0.0651997	0.37441
/DHRS11/	/dehydrogenase/reductase (SDR family) member 11/	0.0279672	0.3708
/TIMM13/	/translocase of inner mitochondrial membrane 13 homolog (yeast)/	0.0595239	0.368815
/TSKU/	/tsukushin/	0.0455767	0.368755
/PIGA/	/phosphatidylinositol glycan anchor biosynthesis, class A/	0.0364711	0.36843
/KCNMB4/	/potassium large conductance calcium-activated channel, subfamily M, beta member 4/	0.038902	0.36693
/C21orf82/	/chromosome 21 open reading frame 82/	0.0992294	0.366575
/C9orf130/	/chromosome 9 open reading frame 130/	0.0629459	0.36563
/SDF2L1/	/stromal cell-derived factor 2-like 1/	0.0832376	0.363005
/TMEM184B/	/transmembrane protein 184B/	0.040385	0.360585
/GFRA1/	/GDNF family receptor alpha 1/	0.0205965	0.35873
/BEX1/	/brain expressed, X-linked 1/	0.0870111	0.35802
/CDYL2/	/chromodomain protein, Y-like 2/	0.077536	0.357315
/EED/	/embryonic ectoderm development/	0.0341781	0.356635
/TP53INP1/	/tumor protein p53 inducible nuclear protein 1/	0.0768082	0.356445
/C11orf75/	/chromosome 11 open reading frame 75/	0.0782196	0.35574
/LOC100130950/	/similar to hCG1991536/	0.0335845	0.355375
/EPN2/	/epsin 2/	0.0819132	0.353715
/DNAJC24/	/DnaJ (Hsp40) homolog, subfamily C, member 24/	0.00306941	0.347405
/H2AFY2/	/H2A histone family, member Y2/	0.0283096	0.347095
/PABPN1/	/poly(A) binding protein, nuclear 1/	0.00929708	0.34646
/BCAT2/	/branched chain aminotransferase 2, mitochondrial/	0.0991997	0.340715
/NAT11/	/N-acetyltransferase 11 (GCN5-related, putative)/	0.0295624	0.34065
/GAMT/	/guanidinoacetate N-methyltransferase/	0.0380905	0.340295
/IFI30/	/interferon, gamma-inducible protein 30/	0.0679068	0.340185
/SH2D2A/	/SH2 domain protein 2A/	0.0822241	0.339505
/ZFP112/	/zinc finger protein 112 homolog (mouse)/	0.0121715	0.338105
/SDHAF2/	/succinate dehydrogenase complex assembly factor 2/	0.053069	0.337565
/STAU2/	/staufen, RNA binding protein, homolog 2 (Drosophila)/	0.0247749	0.336835
/USP18/	/ubiquitin specific peptidase 18/	0.0519115	0.33442
/NCOA3/	/nuclear receptor coactivator 3/	0.0540281	0.325785
/SLC25A29/	/solute carrier family 25, member 29/	0.00756352	0.32488
/MXRA8/	/matrix-remodelling associated 8/	0.0326168	0.324595
/PBX1/	/pre-B-cell leukemia homeobox 1/	0.068542	0.324055
/C6orf48/	/chromosome 6 open reading frame 48/	0.0481917	-0.322305
/MLL5/	/myeloid/lymphoid or mixed-lineage leukemia 5 (trithorax homolog, Drosophila)/	0.086984	-0.322385
/USP24/	/ubiquitin specific peptidase 24/	0.0900926	-0.32428
/MSH6/	/mutS homolog 6 (E. coli)/	0.0153855	-0.32558
/TOE1/	/target of EGR1, member 1 (nuclear)/	0.0690001	-0.325655
/SUCLG1/	/succinate-CoA ligase, alpha subunit/	0.0276702	-0.325695
/MTFR1/	/mitochondrial fission regulator 1/	0.00317972	-0.327345
/ZNF680/	/zinc finger protein 680/	0.0123272	-0.32738
/TCERG1/	/transcription elongation regulator 1/	0.0322897	-0.327495
/TLR9/	/toll-like receptor 9/	0.0184622	-0.32818
/GADD45A/	/growth arrest and DNA-damage-inducible, alpha/	0.0631728	-0.32845
/HINT1/	/histidine triad nucleotide binding protein 1/	0.0546941	-0.328765
/HINT3/	/histidine triad nucleotide binding protein 3/	0.0641729	-0.32913
/PECI/	/peroxisomal D3,D2-enoyl-CoA isomerase/	0.0832751	-0.331295
/RNGTT/	/RNA guanylyltransferase and 5'-phosphatase/	0.0643242	-0.331655
/GCC2/	/GRIP and coiled-coil domain containing 2/	0.0595154	-0.332285
/FBXO30/	/F-box protein 30/	0.0288297	-0.33255
/GPN2/	/GPN-loop GTPase 2/	0.0436096	-0.334285
/TBL1XR1/	/transducin (beta)-like 1 X-linked receptor 1/	0.0118473	-0.334465
/TYW3/	/tRNA-yW synthesizing protein 3 homolog (S. cerevisiae)/	0.0023933	-0.33516
/GSK3B/	/glycogen synthase kinase 3 beta/	0.0984889	-0.336225
/ATP6V1B2/	/ATPase, H+ transporting, lysosomal 56/58kDa, V1 subunit B2/	0.015037	-0.33694
/CDC73/	/cell division cycle 73, Paf1/RNA polymerase II complex component, homolog (S. cerevisiae)/	0.089458	-0.337675
/MYO6/	/myosin VI/	0.0199733	-0.338545
/D2HGDH/	/D-2-hydroxyglutarate dehydrogenase/	0.00902401	-0.33931
/CELA2B/	/chymotrypsin-like elastase family, member 2B/	0.0969632	-0.339385
/MED10/	/mediator complex subunit 10/	0.0241252	-0.33998
/UTP15/	/UTP15, U3 small nucleolar ribonucleoprotein, homolog (S. cerevisiae)/	0.0164738	-0.34038
/RBAK/	/RB-associated KRAB zinc finger/	0.0898586	-0.3409
/PIK3R4/	/phosphoinositide-3-kinase, regulatory subunit 4/	0.0658518	-0.341055
/TRIM41/	/tripartite motif-containing 41/	0.0896979	-0.341695
/LSG1/	/large subunit GTPase 1 homolog (S. cerevisiae)/	0.00737616	-0.342195
/ARHGAP26/	/Rho GTPase activating protein 26/	0.0520625	-0.34406
/SCNM1/	/sodium channel modifier 1/	0.0074034	-0.345235
/NOP16/	/NOP16 nucleolar protein homolog (yeast)/	0.0937604	-0.34573
/MAK/	/male germ cell-associated kinase/	0.0361691	-0.345755
/PGM2/	/phosphoglucomutase 2/	0.00826661	-0.34576
/SHPRH/	/SNF2 histone linker PHD RING helicase/	0.0256788	-0.34739
/C5orf42/	/chromosome 5 open reading frame 42/	0.0377003	-0.347705
/PAICS/	/phosphoribosylaminoimidazole carboxylase, phosphoribosylaminoimidazole succinocarboxamide synthetase/	0.0687944	-0.34816
/TRIP12/	/thyroid hormone receptor interactor 12/	0.0725424	-0.348595
/CSNK1G3/	/casein kinase 1, gamma 3/	0.0957094	-0.34895
/C9orf6/	/chromosome 9 open reading frame 6/	0.0941193	-0.349865
/PACRGL/	/PARK2 co-regulated-like/	0.0132638	-0.350085
/CDKN2AIP/	/CDKN2A interacting protein/	0.00369464	-0.350645
/GSTM3/	/glutathione S-transferase mu 3 (brain)/	0.0285604	-0.350725
/CAMK2D/	/calcium/calmodulin-dependent protein kinase II delta/	0.0679798	-0.351105
/MRPL18/	/mitochondrial ribosomal protein L18/	0.0809387	-0.351215
/TRIM33/	/tripartite motif-containing 33/	0.038135	-0.351235
/SERBP1/	/SERPINE1 mRNA binding protein 1/	0.0510257	-0.35295
/CDC25A/	/cell division cycle 25 homolog A (S. pombe)/	0.0568721	-0.35312
/TTC33/	/tetratricopeptide repeat domain 33/	0.0437819	-0.353145
/CD2AP/	/CD2-associated protein/	0.0371488	-0.35382
/HIST1H2AE/	/histone cluster 1, H2ae/	0.0773856	-0.354005
/TMEM59/	/transmembrane protein 59/	0.0944636	-0.354525
/PPP1R2/	/protein phosphatase 1, regulatory (inhibitor) subunit 2/	0.0151524	-0.355165
/FUNDC2/	/FUN14 domain containing 2/	0.0640294	-0.35524
/BRP44L/	/brain protein 44-like/	0.0617669	-0.356575
/IARS2/	/isoleucyl-tRNA synthetase 2, mitochondrial/	0.0928438	-0.35675
/CCDC99/	/coiled-coil domain containing 99/	0.082546	-0.35707
/RUFY1/	/RUN and FYVE domain containing 1/	0.00986287	-0.357885
/DCUN1D4/	/DCN1, defective in cullin neddylation 1, domain containing 4 (S. cerevisiae)/	0.0501533	-0.358165
/ATIC/	/5-aminoimidazole-4-carboxamide ribonucleotide formyltransferase/IMP cyclohydrolase/	0.000868899	-0.35901
/SDHB/	/succinate dehydrogenase complex, subunit B, iron sulfur (Ip)/	0.0878934	-0.359095
/NAT8L/	/N-acetyltransferase 8-like (GCN5-related, putative)/	0.0370333	-0.359305
/MTO1/	/mitochondrial translation optimization 1 homolog (S. cerevisiae)/	0.0304505	-0.359425
/FUT1/	/fucosyltransferase 1 (galactoside 2-alpha-L-fucosyltransferase, H blood group)/	0.0277705	-0.3606
/MRPS17/	/mitochondrial ribosomal protein S17/	0.070161	-0.36211
/CCDC75/	/coiled-coil domain containing 75/	0.0183573	-0.364205
/GFM2/	/G elongation factor, mitochondrial 2/	0.0309241	-0.3643
/CPT2/	/carnitine palmitoyltransferase 2/	0.0929844	-0.3647
/LYST/	/lysosomal trafficking regulator/	0.070175	-0.36538
/SRRM1/	/serine/arginine repetitive matrix 1/	0.0485209	-0.36627
/LMAN2L/	/lectin, mannose-binding 2-like/	0.0774148	-0.367945
/WTAP/	/Wilms tumor 1 associated protein/	0.00985257	-0.36892
/TPR/	/translocated promoter region (to activated MET oncogene)/	0.0606221	-0.36958
/CHIC2/	/cysteine-rich hydrophobic domain 2/	0.076476	-0.369855
/DNAJC10/	/DnaJ (Hsp40) homolog, subfamily C, member 10/	0.0136681	-0.37256
/RNF25/	/ring finger protein 25/	0.0464343	-0.37458
/CTPS/	/CTP synthase/	0.0155164	-0.37575
/FMNL2/	/formin-like 2/	0.000650845	-0.376585
/SPAG16/	/sperm associated antigen 16/	0.0438221	-0.37726
/GULP1/	/GULP, engulfment adaptor PTB domain containing 1/	0.00446345	-0.378675
/SMARCAD1/	/SWI/SNF-related, matrix-associated actin-dependent regulator of chromatin, subfamily a, containing DEAD/H box 1/	0.0604148	-0.37884
/DDX46/	/DEAD (Asp-Glu-Ala-Asp) box polypeptide 46/	0.0475234	-0.380205
/LENEP/	/lens epithelial protein/	0.0479391	-0.381535
/SOS1/	/son of sevenless homolog 1 (Drosophila)/	0.0347326	-0.381875
/UCHL1/	/ubiquitin carboxyl-terminal esterase L1 (ubiquitin thiolesterase)/	0.0197022	-0.38213
/SLBP/	/stem-loop binding protein/	0.0113	-0.38306
/OR1S2/	/olfactory receptor, family 1, subfamily S, member 2/	0.0545945	-0.3834
/ABCB1/	/ATP-binding cassette, sub-family B (MDR/TAP), member 1/	0.0350551	-0.38407
/GPR78/	/G protein-coupled receptor 78/	0.0269365	-0.384415
/GPD2/	/glycerol-3-phosphate dehydrogenase 2 (mitochondrial)/	0.079449	-0.384575
/HIST1H4E/	/histone cluster 1, H4e/	0.00640258	-0.385285
/NCKAP1/	/NCK-associated protein 1/	0.0333365	-0.38712
/HIVEP2/	/human immunodeficiency virus type I enhancer binding protein 2/	0.0306214	-0.388785
/PHIP/	/pleckstrin homology domain interacting protein/	0.00604091	-0.389385
/MRPL3/	/mitochondrial ribosomal protein L3/	0.00678618	-0.39024
/MXD1/	/MAX dimerization protein 1/	0.0635778	-0.390465
/MKI67IP/	/MKI67 (FHA domain) interacting nucleolar phosphoprotein/	0.052838	-0.39224
/C1orf27/	/chromosome 1 open reading frame 27/	0.0272766	-0.392445
/RP9/	/retinitis pigmentosa 9 (autosomal dominant)/	0.0240486	-0.395175
/BRAF/	/v-raf murine sarcoma viral oncogene homolog B1/	0.0983582	-0.397035
/DHX29/	/DEAH (Asp-Glu-Ala-His) box polypeptide 29/	0.0817061	-0.397085
/HDAC2/	/histone deacetylase 2/	0.0761626	-0.39822
/TOP2B/	/topoisomerase (DNA) II beta 180kDa/	0.0753014	-0.398905
/RFC4/	/replication factor C (activator 1) 4, 37kDa/	0.0201355	-0.399345
/PSMD1/	/proteasome (prosome, macropain) 26S subunit, non-ATPase, 1/	0.0610916	-0.40007
/CCNT2/	/cyclin T2/	0.0170338	-0.400365
/COX7A2/	/cytochrome c oxidase subunit VIIa polypeptide 2 (liver)/	0.0644862	-0.40121
/REV3L/	/REV3-like, catalytic subunit of DNA polymerase zeta (yeast)/	0.0953184	-0.401545
/PDK1/	/pyruvate dehydrogenase kinase, isozyme 1/	0.0127677	-0.40283
/NUP54/	/nucleoporin 54kDa/	0.0510885	-0.40623
/RANBP2/	/RAN binding protein 2/	0.0225122	-0.406905
/OR52B4/	/olfactory receptor, family 52, subfamily B, member 4/	0.00485567	-0.40774
/ZMPSTE24/	/zinc metallopeptidase (STE24 homolog, S. cerevisiae)/	0.0347143	-0.409375
/KRTAP15-1/	/keratin associated protein 15-1/	0.0400885	-0.41044
/TMEM30A/	/transmembrane protein 30A/	0.0647024	-0.411185
/ACAT2/	/acetyl-Coenzyme A acetyltransferase 2/	0.0249144	-0.411565
/HNRNPH1/	/heterogeneous nuclear ribonucleoprotein H1 (H)/	0.009511	-0.411955
/TAF7/	/TAF7 RNA polymerase II, TATA box binding protein (TBP)-associated factor, 55kDa/	0.0339379	-0.41248
/RNF103/	/ring finger protein 103/	0.0161928	-0.414095
/TTC37/	/tetratricopeptide repeat domain 37/	0.0285857	-0.41618
/PELI1/	/pellino homolog 1 (Drosophila)/	0.0758668	-0.419455
/WDR92/	/WD repeat domain 92/	0.0721642	-0.420095
/EIF4A2/	/eukaryotic translation initiation factor 4A, isoform 2/	0.0879963	-0.420275
/RAB28/	/RAB28, member RAS oncogene family/	0.087913	-0.422405
/NKAIN2/	/Na+/K+ transporting ATPase interacting 2/	0.0988963	-0.42533
/PBX2/	/pre-B-cell leukemia homeobox 2/	0.0750443	-0.426545
/POLK/	/polymerase (DNA directed) kappa/	0.0801399	-0.4267
/TMEM106B/	/transmembrane protein 106B/	0.0445303	-0.427405
/GLRX3/	/glutaredoxin 3/	0.0826392	-0.42821
/UGT2B28/	/UDP glucuronosyltransferase 2 family, polypeptide B28/	0.045842	-0.428305
/DHX36/	/DEAH (Asp-Glu-Ala-His) box polypeptide 36/	0.098552	-0.429115
/HGC6.3/	/similar to HGC6.3/	0.0385191	-0.430425
/BXDC2/	/brix domain containing 2/	0.0865862	-0.433125
/IMPDH2/	/IMP (inosine monophosphate) dehydrogenase 2/	0.0148847	-0.43361
/MTA3/	/metastasis associated 1 family, member 3/	0.0295337	-0.43382
/INTS7/	/integrator complex subunit 7/	0.0406517	-0.43586
/RIT1/	/Ras-like without CAAX 1/	0.0518102	-0.437635
/LIFR/	/leukemia inhibitory factor receptor alpha/	0.0988241	-0.43849
/AMD1/	/adenosylmethionine decarboxylase 1/	0.0251179	-0.440145
/PRR4/	/proline rich 4 (lacrimal)/	0.0808873	-0.440915
/UHMK1/	/U2AF homology motif (UHM) kinase 1/	0.085094	-0.441
/TTC1/	/tetratricopeptide repeat domain 1/	0.0532086	-0.442435
/DEPDC1/	/DEP domain containing 1/	0.0149637	-0.44493
/CCNC/	/cyclin C/	0.0221665	-0.44584
/THUMPD3/	/THUMP domain containing 3/	0.0154249	-0.44689
/HIST1H4C/	/histone cluster 1, H4c/	0.0321611	-0.450045
/ACYP2/	/acylphosphatase 2, muscle type/	0.0728196	-0.45149
/CDC2L6/	/cell division cycle 2-like 6 (CDK8-like)/	0.0505144	-0.452935
/POU3F1/	/POU class 3 homeobox 1/	0.0751229	-0.455195
/LRPPRC/	/leucine-rich PPR-motif containing/	0.0632372	-0.45695
/UBE2D3/	/ubiquitin-conjugating enzyme E2D 3 (UBC4/5 homolog, yeast)/	0.0558046	-0.45993
/GTF3C3/	/general transcription factor IIIC, polypeptide 3, 102kDa/	0.0270023	-0.46253
/DDX18/	/DEAD (Asp-Glu-Ala-Asp) box polypeptide 18/	0.00496346	-0.463655
/IKZF5/	/IKAROS family zinc finger 5 (Pegasus)/	0.0693601	-0.46506
/LTV1/	/LTV1 homolog (S. cerevisiae)/	0.00209281	-0.466935
/PAK1IP1/	/PAK1 interacting protein 1/	0.0389362	-0.46769
/UBL3/	/ubiquitin-like 3/	0.00296537	-0.46801
/CNGA1/	/cyclic nucleotide gated channel alpha 1/	0.0584302	-0.46925
/ERBB2IP/	/erbb2 interacting protein/	0.0344223	-0.471425
/MCM4/	/minichromosome maintenance complex component 4/	0.00985067	-0.47174
/MIER3/	/mesoderm induction early response 1, family member 3/	0.0261802	-0.47221
/C3orf38/	/chromosome 3 open reading frame 38/	0.0701009	-0.47304
/PRPF40A/	/PRP40 pre-mRNA processing factor 40 homolog A (S. cerevisiae)/	0.0642446	-0.47334
/DHX15/	/DEAH (Asp-Glu-Ala-His) box polypeptide 15/	0.00851103	-0.4742
/SSBP1/	/single-stranded DNA binding protein 1/	0.0340393	-0.475245
/SKP1/	/S-phase kinase-associated protein 1/	0.0415727	-0.477175
/HCN3/	/hyperpolarization activated cyclic nucleotide-gated potassium channel 3/	0.0649925	-0.47791
/ARID4B/	/AT rich interactive domain 4B (RBP1-like)/	0.0776242	-0.4796
/HIST2H2AB/	/histone cluster 2, H2ab/	0.0712668	-0.482095
/DPY30/	/dpy-30 homolog (C. elegans)/	0.0872095	-0.48291
/PRPF3/	/PRP3 pre-mRNA processing factor 3 homolog (S. cerevisiae)/	0.0145481	-0.484555
/OR2L8/	/olfactory receptor, family 2, subfamily L, member 8/	0.0945131	-0.484985
/SYT14/	/synaptotagmin XIV/	0.0974607	-0.48659
/TRMT61B/	/tRNA methyltransferase 61 homolog B (S. cerevisiae)/	0.0680759	-0.48741
/ZNF277/	/zinc finger protein 277/	0.0507153	-0.494975
/SRP72/	/signal recognition particle 72kDa/	0.0866712	-0.497955
/RANBP9/	/RAN binding protein 9/	0.0328886	-0.50225
/PYROXD1/	/pyridine nucleotide-disulphide oxidoreductase domain 1/	0.0780695	-0.502435
/PKN2/	/protein kinase N2/	0.0712412	-0.50465
/ZNF644/	/zinc finger protein 644/	0.0532913	-0.50652
/NUDT11/	/nudix (nucleoside diphosphate linked moiety X)-type motif 11/	0.0570045	-0.514855
/SMG1/	/SMG1 homolog, phosphatidylinositol 3-kinase-related kinase (C. elegans)/	0.0697952	-0.51492
/ZNHIT6/	/zinc finger, HIT type 6/	0.031721	-0.52859
/MND1/	/meiotic nuclear divisions 1 homolog (S. cerevisiae)/	0.0394098	-0.53288
/POT1/	/POT1 protection of telomeres 1 homolog (S. pombe)/	0.0198596	-0.53388
/NOL10/	/nucleolar protein 10/	0.0624864	-0.534935
/UBA3/	/ubiquitin-like modifier activating enzyme 3/	0.0469683	-0.54335
/SNX14/	/sorting nexin 14/	0.060963	-0.54438
/AKD1/	/adenylate kinase domain containing 1/	0.0732573	-0.54887
/NT5C3/	/5'-nucleotidase, cytosolic III/	0.0379814	-0.54912
/SEC62/	/SEC62 homolog (S. cerevisiae)/	0.0533497	-0.549595
/USP1/	/ubiquitin specific peptidase 1/	0.0146139	-0.55794
/WDR12/	/WD repeat domain 12/	0.0119533	-0.561015
/CALM2/	/calmodulin 2 (phosphorylase kinase, delta)/	0.0557785	-0.56249
/HIST1H4I/	/histone cluster 1, H4i/	0.0170835	-0.584365
/HIST1H2BJ/	/histone cluster 1, H2bj/	0.0943582	-0.606145
/MOBKL1B/	/MOB1, Mps One Binder kinase activator-like 1B (yeast)/	0.0205283	-0.61413
/ANKRD32/	/ankyrin repeat domain 32/	0.0571628	-0.61966
/SEPN1/	/selenoprotein N, 1/	0.0493177	-0.620625
/RRS1/	/RRS1 ribosome biogenesis regulator homolog (S. cerevisiae)/	0.00490118	-0.622815
/ING5/	/inhibitor of growth family, member 5/	0.0209282	-0.625955
/SLC30A9/	/solute carrier family 30 (zinc transporter), member 9/	0.0760312	-0.626705
/RSRC2/	/arginine/serine-rich coiled-coil 2/	0.0797293	-0.6379
/ZNF394/	/zinc finger protein 394/	0.0273454	-0.643665
/FAM36A/	/family with sequence similarity 36, member A/	0.093241	-0.664355
/ZNF721/	/zinc finger protein 721/	0.0404989	-0.666625
/ZBTB12/	/zinc finger and BTB domain containing 12/	0.0476879	-0.730395
/MT1H/	/metallothionein 1H/	0.0340397	-0.78344
/DNAJB6/	/DnaJ (Hsp40) homolog, subfamily B, member 6/	0.0236782	-0.920835
/RPL17/	/ribosomal protein L17/	0.0853158	-0.932305
/RWDD4A/	/RWD domain containing 4A/	0.0435735	-1.00734
/PPP4R2/	/protein phosphatase 4, regulatory subunit 2/	0.0293109	-1.03746
/TOMM20/	/translocase of outer mitochondrial membrane 20 homolog (yeast)/	0.0199327	-1.09849
/HIST1H2BK/	/histone cluster 1, H2bk/	0.0646173	-1.95575
